# Supplementary material for: The Molecular Mechanism of a Cis-Regulatory Adaptation in Yeast
Source: PLoS Genet. 2013 Sep 19;9(9):e1003813. doi: 10.1371/journal.pgen.1003813 (PMC3778017; doi:10.1371/journal.pgen.1003813)
Supplement: Table S1 — All PCR primers used in this work. (XLSX) [file pgen.1003813.s002.xlsx]

## Sheet: Sheet1
Table S1. All primers used in this work.
delitto perfetto 1st transformation
erg28_site1_long_DOWN	TCTTCCGGACTTGTCCATGATTAACCTAATCTTATACGAACTGAATTAAACTTTACGGTATTACCGATAGCCGCGCGTTGGCCGATTCAT
erg28_site1_long_UP	TGGATCGTACCTTTTTTTTTTTGTTTCCTGTTCGTTCCGTCCCCGAACGAAAAAATCATAAAATAGAAGTTTCGTACGCTGCAGGTCGAC
delitto perfetto 2nd transformation
erg28_112_down	CCATGATTAACCTAATCTTA
erg28_112_up	TTATCTGATACTTTAGTGTA
erg28_229_down	AATACTCAAGATAGTTATTC
erg28_229_up	TTTTTTTTTGTTTCCTGTTC
ERG28 delitto perfetto checking primers
erg28_outside_down	AACTTTTACAGTGTATAGAGCGGTGTC
erg28_outside_up	TCAAATGGGTTGTTTCAGTGGGT
qPCR primers
erg28_qPCR_down	TAGGGCAACCATATAAGACATGAAG
erg28_qPCR_up	AAAGAAAACCCACTGAAACAACCC
Act1_qPCR_down3	TCCTCGTGCTGTCTTCCCATCT
Act1_qPCR_up3	TTTGACCCATACCGACCATGATACCT
ALG9_qPCR_1F	GGAATAAGCTGGCATGTGCTGCAT
ALG9_qPCR_1R	TGATTCGGTTGATTGGCTCCGGTA
TAF10_qPCR_1F	GGCGTGCAGCAGATTTCACAACAA
TAF10_qPCR_1R	ATTGAGCCCGTATTCAGCAACAGC
Tdh1_qPCR-down	CACCCTTCATTGGACCTTCAGC
Tdh1_qPCR-up	TATGGCTTTCAGAGTCCCAACCG
TFC1_qPCR_2F	CCAGAAGTTCAGTGGAATACGCCCAA
TFC1_qPCR_2R	GTCAATACCGCCTGGAGTGTCTGATT
UBC6_qPCR_1F	ATACTTGGAATCCTGGCTGGTCTGTC
UBC6_qPCR_1R	TTGATCCTGTCGTGGCTTCATCACTG
ChIP primers
CHIP ERG28 UP	AACAACAGGCTTGTTCAGCTTAGT
CHIP ERG28 DOWN	CGTTCGGGGACGGAACGAACA
Act1_qPCR_down3	TCCTCGTGCTGTCTTCCCATCT
Act1_qPCR_up3	TTTGACCCATACCGACCATGATACCT
Primers for creating Mot3-HA and Sok2-HA
MOT3-tag-F	GAATAAGGACGACGTTAAACGTGTTTTGAATAACCTTATTGTTAGTCACAACAAACGTACGCTGCAGGTCGAC
MOT3-tag-R	ACTATTATCTTGATTGTTAAATGAGTGGGAAGGGATATTTTGTGTGTCTATAAAGTCTATCTAATCGATGAATTCGAGCTCG
SOK2-tag-R	GTGGGCGGTAGGGTTTTGATTAAAGTAACATAATTATCCAAGGAATTCATAGTTGTTCTAATCGATGAATTCGAGCTCG
SOK2-tag-F	GGAGCTGGCGATGTCTCCAACGAAGAAATTGCCGCTGATGATACAAAAAAACAAGAAAAACGTACGCTGCAGGTCGAC
Primers for checking Mot3-HA and Sok2-HA
YMR-MOT3-F	TACAAACAACGCTCCTCAGCA
YMR-MOT3-CHK-R	TAGCAATGGCGATAATCCAGTA
YMR-SOK2-F	ACCAATCAGTCCCTTTGCCT
YMR-SOK2-R	AGCGGCACTTCGGCAAGTAT
Primers for sequencing ERG promoters in EM93
erg28_up	TTATCTGATACTTTAGTGTA
erg28_down	AATACTCAAGATAGTTATTC
erg6_up	ACCATGTAACTCCCTAGTGAATTGGG
erg6_down	CTCTTCATCGGAGGGTTTCCGG
erg11_up	CACATACAATGTGCGTGCAAGAT
erg11_down	GCCAATGGTAAAGCCAAGAAATG
erg24_up	CCGAGACTTCTATCGCATGTTGTA
erg24_down	CTCAAGCCTCACTTGATGCTCA
erg25_up	TGTAAAAGTAGATTCGCATCTGAG
erg25_down	TGGGAAAGCGATGCGATA
erg26_up	TCTATATTGTTGTCTATTCTATTTTATAGCTGCAGC
erg26_down	CTTCCTGAACATTCTAATGGTTTGAGTAACG
erg27_up	AAGCTGCTCAACTGGGTCCT
erg27_down	TGGTGTCCTCAGTTTCAATCAGA
erg7_up	GGTGAATGCTTATTTCTTTCTGGAT
erg7_down	TTACTGGGATTGCTGTTGTATGGT
Primers for creating mot3::hphMX6 AND sok2::hphMX6
Sok2_Hyg/kan_up	ATGCCCATCGGTAACCCAATCAATACGAATGATATCAAGTTTCGTACGCTGCAGGTCGAC
Sok2_Hyg/kan_down	GTATCATCAGCAGCAATTTCTTCGTTGGAGACATCGCCAGTGCGCACTTAACTTCGCATC
Mot3_Hyg/kan_up	AATGTGTCGAACACTAACAATATCGGCAGCGATTCGCTGGTTCGTACGCTGCAGGTCGAC
Mot3_Hyg/kan_down	CTATTTGTTGTGACTAACAATAAGGTTATTCAAACACGTTTGCGCACTTAACTTCGCATC
Primers for checking mot3:: and sok2::
MOT3 chk down	CTGACGGTGTCGTCCATCAC
MOT3_CHK_UP	ATTCCTCAAGAAGGAACAGG
SOK2_CHK_UP	GAAAGTGGATTTGTTAAGCACAG
SOK2 chk down	CTGACGGTGTCGTCCATCAC
Pyrosequencing primers
ERG7_2 seq	AGGGGTTAAATATTCCCA
ERG7_2 fwd	AGAACTGATGAGCTAGGCCGAGA
ERG7_2 rev	CGGCTTGCTGAGGGGTTAAA
ERG6_2 2nd SNP 1bp seq	ATGGTTGGGGTTCCTC
ERG6_2 2nd SNP 1bp fwd	TTGAGGATTATAATGAAGCCACAC
ERG6_2 2nd SNP 1bp rev	GCAGCGAAACTCTCACCTTTA
ERG11_2 seq	GCAGATGTTTCAGCAG
ERG11_2 fwd	TTTAGGACCAAAGGGTCACG
ERG11_2 rev	CCGAAAACTGGAGTAGTCAAATG
ERG24_2 seq	GCGCTTGTAATGAGTAGG
ERG24_2 fwd	CAGATGGGTTTGGTTTCATGC
ERG24_2 rev	CAGGGGAAACACTCAAGTAACG
ERG28_2 seq	CCTATAGCAACCTTTATCCA
ERG28_2 fwd	CAATTGCTGTTAAATAATGTACGG
ERG28_2 rev	CACTGGTGTTGCTTGGTAATTC
ERG25_2 seq	TTTTTCACACATTGGGT
ERG25_2 fwd	CCGTTCTTCTATCTCATTTCTTGG
ERG25_2 rev	AAAGATGGGAATGGAACTTCG
ERG27_2 seq	AAACAATATAAGCCTTTCC
ERG27_2 fwd	CAATGTGTTTGGTCCGTACTACTT
ERG27_2 rev	CTCGAAATCCAAACAATATAAGC
ERG2_2 seq	CCCATTCTTCTTTGACG
ERG2_2 fwd	CGCACTTGCCTCTCATTACG
ERG2_2 rev	TGATCATTTGGCCCATCG
