# Supplementary material for: The Molecular Mechanism of a Cis-Regulatory Adaptation in Yeast
Source: PLoS Genet. 2013 Sep 19;9(9):e1003813. doi: 10.1371/journal.pgen.1003813 (PMC3778017; doi:10.1371/journal.pgen.1003813)
Supplement: Table S2 — All yeast strains used in this work. (XLSX) [file pgen.1003813.s003.xlsx]

## Sheet: Sheet1
Strain	Genotype	Figures
RM11-1a	MATa leu2Δ ura3Δ ho::KanMX	2c, 3c, 4
BY4716	MATα lys2Δ
RM/BY4716 hybrid	MATa/α leu2Δ/LEU2 ura3Δ/URA3 ho::KanMX LYS2/lys2Δ	1b
RM ERG28 CORE insert	MATa leu2Δ ura3Δ ho::KanMX
RM ERG28 AA112Δ	MATa leu2Δ ura3Δ ho::KanMX ERG28-AA112Δ (AA at positions -112 and -113 upstream of TSS deleted)	2c, 3c, 4
RM ERG28 AA112Δ/BY hybrid	MATa/α leu2Δ/LEU2 ura3Δ/URA3 ho::KanMX LYS2/lys2Δ ERG28-AA112Δ	2d
RM ERG28 T229C	MATa leu2Δ ura3Δ ho::KanMX ERG28-T229C (T at position -229 upstream of TSS replaced with C)	2c, 4
RM ERG28 T229C/BY hybrid	MATa/α leu2Δ/LEU2 ura3Δ/URA3 ho::KanMX LYS2/lys2Δ ERG28-T229C	2d
RM sok2	MATa leu2Δ ura3Δ ho::KanMX sok2Δ::hphMX	3c
RM mot3	MATa leu2Δ ura3Δ ho::KanMX mot3Δ::hphMX	3c
RM ERG28 AA112Δ sok2	MATa leu2Δ ura3Δ ho::KanMX sok2Δ::hphMX ERG28-AA112Δ	3c
RM ERG28 AA112Δ mot3	MATa leu2Δ ura3Δ ho::KanMX mot3Δ::hphMX ERG28-AA112Δ	3c
RM SOK2-HA	MATa leu2Δ ura3Δ ho::KanMX SOK2-HA-hphMX	3d
RM MOT3-HA	MATa leu2Δ ura3Δ ho::KanMX MOT3-HA-hphMX	3d
RM ERG28 AA112Δ SOK2-HA	MATa leu2Δ ura3Δ ho::KanMX SOK2-HA-hphMX ERG28-AA112Δ	3d
RM ERG28 AA112Δ MOT3-HA	MATa leu2Δ ura3Δ ho::KanMX MOT3-HA-hphMX ERG28-AA112Δ	3d
